# Supplementary material for: Estimating disorder probability based on polygenic prediction using the BPC approach
Source: Nat Commun. 2025 Sep 26;16:8443. doi: 10.1038/s41467-025-62929-x (PMC12475198; doi:10.1038/s41467-025-62929-x)
Supplement: Supplementary file 2 — Supplementary Data [file 41467_2025_62929_MOESM2_ESM.xlsx]

## Sheet: SD1
method	phenotype	prior	ICI		Supplementary Data 1. Integrated Calibration Index (ICI) results for BPC-PRScs, BPC-SBayesR, and Pain et al. (2022) and for varying prior disorder probabilities. ICI values are plotted in Figure 3, Figure 4, and Supplementary Figure 15 and 16. bc = Breast cancer; cad = Coronary artery disease; ibd = Inflammatory bowel disease; ms = Multiple sclerosis; pc = Prostate cancer; ra = Rheumatoid arthrit…
Pain et al. (2022)-PRScs	bc	0.25	0.0289932
BPC-PRScs	bc	0.25	0.0111485
Pain et al. (2022)-PRScs	bc	0.50	0.0410531
BPC-PRScs	bc	0.50	0.0134893
Pain et al. (2022)-PRScs	bc	0.75	0.033616
BPC-PRScs	bc	0.75	0.0129774
Pain et al. (2022)-PRScs	cad	0.25	0.0256081
BPC-PRScs	cad	0.25	0.0164814
Pain et al. (2022)-PRScs	cad	0.50	0.0278958
BPC-PRScs	cad	0.50	0.0218662
Pain et al. (2022)-PRScs	cad	0.75	0.0218645
BPC-PRScs	cad	0.75	0.0166566
Pain et al. (2022)-PRScs	ibd	0.25	0.0762761
BPC-PRScs	ibd	0.25	0.018
Pain et al. (2022)-PRScs	ibd	0.50	0.103487
BPC-PRScs	ibd	0.50	0.0256505
Pain et al. (2022)-PRScs	ibd	0.75	0.0827078
BPC-PRScs	ibd	0.75	0.0253828
Pain et al. (2022)-PRScs	ms	0.25	0.0662243
BPC-PRScs	ms	0.25	0.0246294
Pain et al. (2022)-PRScs	ms	0.50	0.109322
BPC-PRScs	ms	0.50	0.0183273
Pain et al. (2022)-PRScs	ms	0.75	0.0897324
BPC-PRScs	ms	0.75	0.0151172
Pain et al. (2022)-PRScs	pc	0.25	0.057449
BPC-PRScs	pc	0.25	0.0224518
Pain et al. (2022)-PRScs	pc	0.50	0.100301
BPC-PRScs	pc	0.50	0.0353313
Pain et al. (2022)-PRScs	pc	0.75	0.09204
BPC-PRScs	pc	0.75	0.0288107
Pain et al. (2022)-PRScs	ra	0.25	0.0842018
BPC-PRScs	ra	0.25	0.034566
Pain et al. (2022)-PRScs	ra	0.50	0.113141
BPC-PRScs	ra	0.50	0.0393539
Pain et al. (2022)-PRScs	ra	0.75	0.087044
BPC-PRScs	ra	0.75	0.0299895
Pain et al. (2022)-PRScs	t2d	0.25	0.00925436
BPC-PRScs	t2d	0.25	0.0230041
Pain et al. (2022)-PRScs	t2d	0.50	0.0119811
BPC-PRScs	t2d	0.50	0.034277
Pain et al. (2022)-PRScs	t2d	0.75	0.0208341
BPC-PRScs	t2d	0.75	0.0285769
Pain et al. (2022)-SBayesR	bc	0.25	0.0196374
BPC-SBayesR	bc	0.25	0.0232712
Pain et al. (2022)-SBayesR	bc	0.50	0.0288068
BPC-SBayesR	bc	0.50	0.0319176
Pain et al. (2022)-SBayesR	bc	0.75	0.0318314
BPC-SBayesR	bc	0.75	0.026531
Pain et al. (2022)-SBayesR	cad	0.25	0.0296802
BPC-SBayesR	cad	0.25	0.0522701
Pain et al. (2022)-SBayesR	cad	0.50	0.0252787
BPC-SBayesR	cad	0.50	0.0697993
Pain et al. (2022)-SBayesR	cad	0.75	0.0184371
BPC-SBayesR	cad	0.75	0.0603518
Pain et al. (2022)-SBayesR	ibd	0.25	0.0502887
BPC-SBayesR	ibd	0.25	0.0174868
Pain et al. (2022)-SBayesR	ibd	0.50	0.0896361
BPC-SBayesR	ibd	0.50	0.0175624
Pain et al. (2022)-SBayesR	ibd	0.75	0.0829601
BPC-SBayesR	ibd	0.75	0.0109995
Pain et al. (2022)-SBayesR	ms	0.25	0.0641405
BPC-SBayesR	ms	0.25	0.0495397
Pain et al. (2022)-SBayesR	ms	0.50	0.114037
BPC-SBayesR	ms	0.50	0.0557279
Pain et al. (2022)-SBayesR	ms	0.75	0.0910928
BPC-SBayesR	ms	0.75	0.0455007
Pain et al. (2022)-SBayesR	ra	0.25	0.0485429
BPC-SBayesR	ra	0.25	0.0122902
Pain et al. (2022)-SBayesR	ra	0.50	0.0788161
BPC-SBayesR	ra	0.50	0.019928
Pain et al. (2022)-SBayesR	ra	0.75	0.0698861
BPC-SBayesR	ra	0.75	0.0130609
Pain et al. (2022)-SBayesR	t2d	0.25	0.0152304
BPC-SBayesR	t2d	0.25	0.0397141
Pain et al. (2022)-SBayesR	t2d	0.50	0.0216178
BPC-SBayesR	t2d	0.50	0.0549453
Pain et al. (2022)-SBayesR	t2d	0.75	0.026412
BPC-SBayesR	t2d	0.75	0.0453243
Pain et al. (2022)-PRScs	mdd	0.25	0.00579272
BPC-PRScs	mdd	0.25	0.00728172
Pain et al. (2022)-SBayesR	mdd	0.25	0.006924
BPC-SBayesR	mdd	0.25	0.0109053
Pain et al. (2022)-PRScs	mdd	0.50	0.00886252
BPC-PRScs	mdd	0.50	0.00821293
Pain et al. (2022)-SBayesR	mdd	0.50	0.0120646
BPC-SBayesR	mdd	0.50	0.0173365
Pain et al. (2022)-PRScs	mdd	0.75	0.00543179
BPC-PRScs	mdd	0.75	0.00858725
Pain et al. (2022)-SBayesR	mdd	0.75	0.00723657
BPC-SBayesR	mdd	0.75	0.0117848
Pain et al. (2022)-PRScs	scz	0.25	0.0141545
BPC-PRScs	scz	0.25	0.0326725
Pain et al. (2022)-SBayesR	scz	0.25	0.020438
BPC-SBayesR	scz	0.25	0.0390678
Pain et al. (2022)-PRScs	scz	0.50	0.0538015
BPC-PRScs	scz	0.50	0.0447134
Pain et al. (2022)-SBayesR	scz	0.50	0.0612791
BPC-SBayesR	scz	0.50	0.0554796
Pain et al. (2022)-PRScs	scz	0.75	0.0641729
BPC-PRScs	scz	0.75	0.0360855
Pain et al. (2022)-SBayesR	scz	0.75	0.0686761
BPC-SBayesR	scz	0.75	0.0444701

## Sheet: SD2
method	phenotype	neff multiplyer	ICI		Supplementary Data 2. Integrated Calibration Index (ICI) results for BPC-PRScs, BPC-SBayesR, and Pain et al. (2022) and for varying specifications of the effective sample size. ICI values are plotted in Supplementary Figure 17. bc = Breast cancer; cad = Coronary artery disease; ibd = Inflammatory bowel disease; ms = Multiple sclerosis; pc = Prostate cancer; ra = Rheumatoid arthritis; t2d = Type 2…
Pain et al. (2022)-PRScs	bc	0.5	0.042247
BPC-PRScs	bc	0.5	0.0300759
Pain et al. (2022)-PRScs	bc	1	0.0410531
BPC-PRScs	bc	1	0.0134893
Pain et al. (2022)-PRScs	bc	2	0.044565
BPC-PRScs	bc	2	0.0420455
Pain et al. (2022)-PRScs	cad	0.5	0.0262662
BPC-PRScs	cad	0.5	0.0395864
Pain et al. (2022)-PRScs	cad	1	0.0278958
BPC-PRScs	cad	1	0.0218662
Pain et al. (2022)-PRScs	cad	2	0.025013
BPC-PRScs	cad	2	0.0247391
Pain et al. (2022)-PRScs	ibd	0.5	0.103238
BPC-PRScs	ibd	0.5	0.0966194
Pain et al. (2022)-PRScs	ibd	1	0.103487
BPC-PRScs	ibd	1	0.0256505
Pain et al. (2022)-PRScs	ibd	2	0.102321
BPC-PRScs	ibd	2	0.0203002
Pain et al. (2022)-PRScs	ms	0.5	0.109127
BPC-PRScs	ms	0.5	0.0425289
Pain et al. (2022)-PRScs	ms	1	0.109322
BPC-PRScs	ms	1	0.0183273
Pain et al. (2022)-PRScs	ms	2	0.105473
BPC-PRScs	ms	2	0.0462421
Pain et al. (2022)-PRScs	pc	0.5	0.103247
BPC-PRScs	pc	0.5	0.0383444
Pain et al. (2022)-PRScs	pc	1	0.100301
BPC-PRScs	pc	1	0.0353313
Pain et al. (2022)-PRScs	pc	2	0.096669
BPC-PRScs	pc	2	0.0639454
Pain et al. (2022)-PRScs	ra	0.5	0.116124
BPC-PRScs	ra	0.5	0.0660191
Pain et al. (2022)-PRScs	ra	1	0.113141
BPC-PRScs	ra	1	0.0393539
Pain et al. (2022)-PRScs	ra	2	0.113168
BPC-PRScs	ra	2	0.0288467
Pain et al. (2022)-PRScs	t2d	0.5	0.0137502
BPC-PRScs	t2d	0.5	0.025419
Pain et al. (2022)-PRScs	t2d	1	0.0119811
BPC-PRScs	t2d	1	0.034277
Pain et al. (2022)-PRScs	t2d	2	0.0128593
BPC-PRScs	t2d	2	0.0564598
Pain et al. (2022)-SBayesR	bc	0.5	0.0297463
BPC-SBayesR	bc	0.5	0.0317569
Pain et al. (2022)-SBayesR	bc	1	0.0288068
BPC-SBayesR	bc	1	0.0319176
Pain et al. (2022)-SBayesR	bc	2	0.0288661
BPC-SBayesR	bc	2	0.0315282
Pain et al. (2022)-SBayesR	cad	0.5	0.0252471
BPC-SBayesR	cad	0.5	0.0681426
Pain et al. (2022)-SBayesR	cad	1	0.0252787
BPC-SBayesR	cad	1	0.0697993
Pain et al. (2022)-SBayesR	cad	2	0.015517
BPC-SBayesR	cad	2	0.330282
Pain et al. (2022)-SBayesR	ibd	0.5	0.0944861
BPC-SBayesR	ibd	0.5	0.0191336
Pain et al. (2022)-SBayesR	ibd	1	0.0896361
BPC-SBayesR	ibd	1	0.0175624
Pain et al. (2022)-SBayesR	ibd	2	0.0917581
BPC-SBayesR	ibd	2	0.0170679
Pain et al. (2022)-SBayesR	ms	0.5	0.115522
BPC-SBayesR	ms	0.5	0.0562101
Pain et al. (2022)-SBayesR	ms	1	0.114037
BPC-SBayesR	ms	1	0.0557279
Pain et al. (2022)-SBayesR	ms	2	0.114965
BPC-SBayesR	ms	2	0.0544335
Pain et al. (2022)-SBayesR	ra	0.5	0.0676969
BPC-SBayesR	ra	0.5	0.0164005
Pain et al. (2022)-SBayesR	ra	1	0.0788161
BPC-SBayesR	ra	1	0.019928
Pain et al. (2022)-SBayesR	ra	2	0.0716829
BPC-SBayesR	ra	2	0.0181609
Pain et al. (2022)-SBayesR	t2d	0.5	0.020808
BPC-SBayesR	t2d	0.5	0.0538689
Pain et al. (2022)-SBayesR	t2d	1	0.0216178
BPC-SBayesR	t2d	1	0.0549453
Pain et al. (2022)-SBayesR	t2d	2	0.0189594
BPC-SBayesR	t2d	2	0.0522982
Pain et al. (2022)-PRScs	mdd	0.5	0.00780062
BPC-PRScs	mdd	0.5	0.0322333
Pain et al. (2022)-SBayesR	mdd	0.5	0.0124045
BPC-SBayesR	mdd	0.5	0.0179665
Pain et al. (2022)-PRScs	mdd	1	0.00886252
BPC-PRScs	mdd	1	0.00821293
Pain et al. (2022)-SBayesR	mdd	1	0.0120646
BPC-SBayesR	mdd	1	0.0173365
Pain et al. (2022)-PRScs	mdd	2	0.00669249
BPC-PRScs	mdd	2	0.00842949
Pain et al. (2022)-SBayesR	mdd	2	0.0102161
BPC-SBayesR	mdd	2	0.016769
Pain et al. (2022)-PRScs	scz	0.5	0.0549278
BPC-PRScs	scz	0.5	0.0270858
Pain et al. (2022)-SBayesR	scz	0.5	0.0613608
BPC-SBayesR	scz	0.5	0.0556707
Pain et al. (2022)-PRScs	scz	1	0.0538015
BPC-PRScs	scz	1	0.0447134
Pain et al. (2022)-SBayesR	scz	1	0.0612791
BPC-SBayesR	scz	1	0.0554796
Pain et al. (2022)-PRScs	scz	2	0.0545765
BPC-PRScs	scz	2	0.0829867
Pain et al. (2022)-SBayesR	scz	2	0.0612502
BPC-SBayesR	scz	2	0.055456

## Sheet: SD3
method	phenotype	mhc	ICI		Supplementary Data 3. Integrated Calibration Index (ICI) results for BPC-PRScs, BPC-SBayesR, and Pain et al. (2022) and inclusion/exclusion of the mhc region. ICI values are plotted in Supplementary Figure 19. bc = Breast cancer; cad = Coronary artery disease; ibd = Inflammatory bowel disease; ms = Multiple sclerosis; pc = Prostate cancer; ra = Rheumatoid arthritis; t2d = Type 2 diabetes; mdd = M…
Pain et al. (2022)-PRScs	bc	exclMHC	0.0410531
BPC-PRScs	bc	exclMHC	0.0134893
Pain et al. (2022)-PRScs	bc	inclMHC	0.0412294
BPC-PRScs	bc	inclMHC	0.0117192
Pain et al. (2022)-PRScs	cad	exclMHC	0.0278958
BPC-PRScs	cad	exclMHC	0.0218662
Pain et al. (2022)-PRScs	cad	inclMHC	0.0277986
BPC-PRScs	cad	inclMHC	0.0255116
Pain et al. (2022)-PRScs	ibd	exclMHC	0.103487
BPC-PRScs	ibd	exclMHC	0.0256505
Pain et al. (2022)-PRScs	ibd	inclMHC	0.100263
BPC-PRScs	ibd	inclMHC	0.0319232
Pain et al. (2022)-PRScs	ms	exclMHC	0.109322
BPC-PRScs	ms	exclMHC	0.0183273
Pain et al. (2022)-PRScs	ms	inclMHC	0.276416
BPC-PRScs	ms	inclMHC	0.161092
Pain et al. (2022)-PRScs	pc	exclMHC	0.100301
BPC-PRScs	pc	exclMHC	0.0353313
Pain et al. (2022)-PRScs	pc	inclMHC	0.0955618
BPC-PRScs	pc	inclMHC	0.0326347
Pain et al. (2022)-PRScs	ra	exclMHC	0.113141
BPC-PRScs	ra	exclMHC	0.0393539
Pain et al. (2022)-PRScs	ra	inclMHC	0.304725
BPC-PRScs	ra	inclMHC	0.232645
Pain et al. (2022)-PRScs	t2d	exclMHC	0.0119811
BPC-PRScs	t2d	exclMHC	0.034277
Pain et al. (2022)-PRScs	t2d	inclMHC	0.0106205
BPC-PRScs	t2d	inclMHC	0.031046
Pain et al. (2022)-SBayesR	bc	exclMHC	0.0288068
BPC-SBayesR	bc	exclMHC	0.0319176
Pain et al. (2022)-SBayesR	bc	inclMHC	0.0286493
BPC-SBayesR	bc	inclMHC	0.0320811
Pain et al. (2022)-SBayesR	cad	exclMHC	0.0252787
BPC-SBayesR	cad	exclMHC	0.0697993
Pain et al. (2022)-SBayesR	cad	inclMHC	0.0251907
BPC-SBayesR	cad	inclMHC	0.0697741
Pain et al. (2022)-SBayesR	ibd	exclMHC	0.0896361
BPC-SBayesR	ibd	exclMHC	0.0175624
Pain et al. (2022)-SBayesR	ibd	inclMHC	0.0898852
BPC-SBayesR	ibd	inclMHC	0.0175597
Pain et al. (2022)-SBayesR	ms	exclMHC	0.114037
BPC-SBayesR	ms	exclMHC	0.0557279
Pain et al. (2022)-SBayesR	ms	inclMHC	0.11191
BPC-SBayesR	ms	inclMHC	0.0572607
Pain et al. (2022)-SBayesR	ra	exclMHC	0.0788161
BPC-SBayesR	ra	exclMHC	0.019928
Pain et al. (2022)-SBayesR	ra	inclMHC	0.0864979
BPC-SBayesR	ra	inclMHC	0.0252005
Pain et al. (2022)-SBayesR	t2d	exclMHC	0.0216178
BPC-SBayesR	t2d	exclMHC	0.0549453
Pain et al. (2022)-SBayesR	t2d	inclMHC	0.0213227
BPC-SBayesR	t2d	inclMHC	0.0548058
Pain et al. (2022)-PRScs	mdd	inclMHC	0.00628427
BPC-PRScs	mdd	inclMHC	0.0133208
Pain et al. (2022)-SBayesR	mdd	inclMHC	0.0122632
BPC-SBayesR	mdd	inclMHC	0.0173076
Pain et al. (2022)-PRScs	mdd	exclMHC	0.00886252
BPC-PRScs	mdd	exclMHC	0.00821293
Pain et al. (2022)-SBayesR	mdd	exclMHC	0.0120646
BPC-SBayesR	mdd	exclMHC	0.0173365
Pain et al. (2022)-PRScs	scz	inclMHC	0.0423562
BPC-PRScs	scz	inclMHC	0.0258415
Pain et al. (2022)-SBayesR	scz	inclMHC	0.0607599
BPC-SBayesR	scz	inclMHC	0.0554267
Pain et al. (2022)-PRScs	scz	exclMHC	0.0538015
BPC-PRScs	scz	exclMHC	0.0447134
Pain et al. (2022)-SBayesR	scz	exclMHC	0.0612791
BPC-SBayesR	scz	exclMHC	0.0554796

## Sheet: SD4
method	phenotype	qc	ICI		Supplementary Data 4. Integrated Calibration Index (ICI) results for BPC-PRScs, BPC-SBayesR, and Pain et al. (2022) and varying quality control (qc) metrics. ICI values are plotted in Supplementary Figure 20. bc = Breast cancer; cad = Coronary artery disease; ibd = Inflammatory bowel disease; ms = Multiple sclerosis; pc = Prostate cancer; ra = Rheumatoid arthritis; t2d = Type 2 diabetes; mdd = Ma…
Pain et al. (2022)-PRScs	bc	maf0.01_info0.3	0.0439717
BPC-PRScs	bc	maf0.01_info0.3	0.0121087
Pain et al. (2022)-PRScs	bc	maf0.10_info0.9	0.0410531
BPC-PRScs	bc	maf0.10_info0.9	0.0134893
Pain et al. (2022)-PRScs	cad	maf0.01_info0.3	0.0307237
BPC-PRScs	cad	maf0.01_info0.3	0.0289693
Pain et al. (2022)-PRScs	cad	maf0.10_info0.9	0.0278958
BPC-PRScs	cad	maf0.10_info0.9	0.0218662
Pain et al. (2022)-PRScs	ibd	maf0.01_info0.3	0.106826
BPC-PRScs	ibd	maf0.01_info0.3	0.0489229
Pain et al. (2022)-PRScs	ibd	maf0.10_info0.9	0.103487
BPC-PRScs	ibd	maf0.10_info0.9	0.0256505
Pain et al. (2022)-PRScs	ms	maf0.01_info0.3	0.110794
BPC-PRScs	ms	maf0.01_info0.3	0.0101858
Pain et al. (2022)-PRScs	ms	maf0.10_info0.9	0.109322
BPC-PRScs	ms	maf0.10_info0.9	0.0183273
Pain et al. (2022)-PRScs	pc	maf0.01_info0.3	0.113611
BPC-PRScs	pc	maf0.01_info0.3	0.0389455
Pain et al. (2022)-PRScs	pc	maf0.10_info0.9	0.100301
BPC-PRScs	pc	maf0.10_info0.9	0.0353313
Pain et al. (2022)-PRScs	ra	maf0.01_info0.3	0.132319
BPC-PRScs	ra	maf0.01_info0.3	0.0484113
Pain et al. (2022)-PRScs	ra	maf0.10_info0.9	0.113141
BPC-PRScs	ra	maf0.10_info0.9	0.0393539
Pain et al. (2022)-PRScs	t2d	maf0.01_info0.3	0.0144278
BPC-PRScs	t2d	maf0.01_info0.3	0.036889
Pain et al. (2022)-PRScs	t2d	maf0.10_info0.9	0.0119811
BPC-PRScs	t2d	maf0.10_info0.9	0.034277
Pain et al. (2022)-SBayesR	bc	maf0.01_info0.3	0.200958
BPC-SBayesR	bc	maf0.01_info0.3	0.171944
Pain et al. (2022)-SBayesR	bc	maf0.10_info0.9	0.0288068
BPC-SBayesR	bc	maf0.10_info0.9	0.0319176
Pain et al. (2022)-SBayesR	cad	maf0.01_info0.3	0.0448325
BPC-SBayesR	cad	maf0.01_info0.3	0.394883
Pain et al. (2022)-SBayesR	cad	maf0.10_info0.9	0.0252787
BPC-SBayesR	cad	maf0.10_info0.9	0.0697993
Pain et al. (2022)-SBayesR	ibd	maf0.01_info0.3	0.106792
BPC-SBayesR	ibd	maf0.01_info0.3	0.0203152
Pain et al. (2022)-SBayesR	ibd	maf0.10_info0.9	0.0896361
BPC-SBayesR	ibd	maf0.10_info0.9	0.0175624
Pain et al. (2022)-SBayesR	ms	maf0.01_info0.3	0.115858
BPC-SBayesR	ms	maf0.01_info0.3	0.0560715
Pain et al. (2022)-SBayesR	ms	maf0.10_info0.9	0.114037
BPC-SBayesR	ms	maf0.10_info0.9	0.0557279
Pain et al. (2022)-SBayesR	ra	maf0.01_info0.3	0.0875352
BPC-SBayesR	ra	maf0.01_info0.3	0.023986
Pain et al. (2022)-SBayesR	ra	maf0.10_info0.9	0.0788161
BPC-SBayesR	ra	maf0.10_info0.9	0.019928
Pain et al. (2022)-SBayesR	t2d	maf0.01_info0.3	0.0094507
BPC-SBayesR	t2d	maf0.01_info0.3	0.053313
Pain et al. (2022)-SBayesR	t2d	maf0.10_info0.9	0.0216178
BPC-SBayesR	t2d	maf0.10_info0.9	0.0549453
Pain et al. (2022)-PRScs	mdd	maf0.01_info0.3	0.00907352
BPC-PRScs	mdd	maf0.01_info0.3	0.0205359
Pain et al. (2022)-SBayesR	mdd	maf0.01_info0.3	0.0088123
BPC-SBayesR	mdd	maf0.01_info0.3	0.0216242
Pain et al. (2022)-PRScs	mdd	maf0.10_info0.9	0.00886252
BPC-PRScs	mdd	maf0.10_info0.9	0.00821293
Pain et al. (2022)-SBayesR	mdd	maf0.10_info0.9	0.0120646
BPC-SBayesR	mdd	maf0.10_info0.9	0.0173365
Pain et al. (2022)-PRScs	scz	maf0.01_info0.3	0.0352793
BPC-PRScs	scz	maf0.01_info0.3	0.0360479
Pain et al. (2022)-SBayesR	scz	maf0.01_info0.3	0.0306909
BPC-SBayesR	scz	maf0.01_info0.3	0.0600938
Pain et al. (2022)-PRScs	scz	maf0.10_info0.9	0.0538015
BPC-PRScs	scz	maf0.10_info0.9	0.0447134
Pain et al. (2022)-SBayesR	scz	maf0.10_info0.9	0.0612791
BPC-SBayesR	scz	maf0.10_info0.9	0.0554796

## Sheet: SD5
method	phenotype	prior	slope	intercept		Supplementary Data 5. Calibration results for BPC-PRScs, BPC-SBayesR, and Pain et al. (2022) using the slope and intercept as performance metrics. Slopes and intercepts are plotted in Supplementary Figures 21 and 22. bc = Breast cancer; cad = Coronary artery disease; ibd = Inflammatory bowel disease; ms = Multiple sclerosis; pc = Prostate cancer; ra = Rheumatoid arthritis; t2d = Type 2 diabetes; …
Pain et al. (2022)-PRScs	bc	0.25	0.722271	0.0679215
BPC-PRScs	bc	0.25	1.13621	-0.0292212
Pain et al. (2022)-PRScs	bc	0.50	0.754888	0.104593
BPC-PRScs	bc	0.50	1.1284	-0.0602203
Pain et al. (2022)-PRScs	bc	0.75	0.856478	0.0807271
BPC-PRScs	bc	0.75	1.17318	-0.127493
Pain et al. (2022)-PRScs	cad	0.25	0.711581	0.0847555
BPC-PRScs	cad	0.25	1.03715	0.00782934
Pain et al. (2022)-PRScs	cad	0.50	0.722286	0.148538
BPC-PRScs	cad	0.50	1.04003	0.00276295
Pain et al. (2022)-PRScs	cad	0.75	0.670337	0.248066
BPC-PRScs	cad	0.75	0.929444	0.0681907
Pain et al. (2022)-PRScs	ibd	0.25	0.535694	0.100863
BPC-PRScs	ibd	0.25	0.83811	0.044697
Pain et al. (2022)-PRScs	ibd	0.50	0.603489	0.157255
BPC-PRScs	ibd	0.50	0.847132	0.0861035
Pain et al. (2022)-PRScs	ibd	0.75	0.706792	0.171469
BPC-PRScs	ibd	0.75	0.806775	0.156194
Pain et al. (2022)-PRScs	ms	0.25	0.682022	0.0519717
BPC-PRScs	ms	0.25	1.24696	-0.0666338
Pain et al. (2022)-PRScs	ms	0.50	0.6706	0.10659
BPC-PRScs	ms	0.50	1.10201	-0.0571215
Pain et al. (2022)-PRScs	ms	0.75	0.857146	0.0356633
BPC-PRScs	ms	0.75	1.17014	-0.132258
Pain et al. (2022)-PRScs	pc	0.25	0.62599	0.061136
BPC-PRScs	pc	0.25	1.06879	-0.0418125
Pain et al. (2022)-PRScs	pc	0.50	0.811478	0.0141043
BPC-PRScs	pc	0.50	1.21908	-0.152984
Pain et al. (2022)-PRScs	pc	0.75	1.06818	-0.147804
BPC-PRScs	pc	0.75	1.35006	-0.302854
Pain et al. (2022)-PRScs	ra	0.25	0.457855	0.108328
BPC-PRScs	ra	0.25	0.708652	0.0554236
Pain et al. (2022)-PRScs	ra	0.50	0.5702	0.161674
BPC-PRScs	ra	0.50	0.797805	0.0776668
Pain et al. (2022)-PRScs	ra	0.75	0.618859	0.238164
BPC-PRScs	ra	0.75	0.742947	0.178353
Pain et al. (2022)-PRScs	t2d	0.25	1.11052	-0.0191344
BPC-PRScs	t2d	0.25	1.4147	-0.0861273
Pain et al. (2022)-PRScs	t2d	0.50	1.08532	-0.0522991
BPC-PRScs	t2d	0.50	1.36899	-0.167473
Pain et al. (2022)-PRScs	t2d	0.75	1.19591	-0.170972
BPC-PRScs	t2d	0.75	1.40075	-0.291237
Pain et al. (2022)-SBayesR	bc	0.25	0.80049	0.0493777
BPC-SBayesR	bc	0.25	1.3861	-0.0916556
Pain et al. (2022)-SBayesR	bc	0.50	0.829511	0.0663428
BPC-SBayesR	bc	0.50	1.3946	-0.196312
Pain et al. (2022)-SBayesR	bc	0.75	0.949188	0.00810225
BPC-SBayesR	bc	0.75	1.46673	-0.352737
Pain et al. (2022)-SBayesR	cad	0.25	0.484297	0.137061
BPC-SBayesR	cad	0.25	0.371444	0.170076
Pain et al. (2022)-SBayesR	cad	0.50	0.614504	0.199731
BPC-SBayesR	cad	0.50	0.445355	0.302307
Pain et al. (2022)-SBayesR	cad	0.75	0.483172	0.388079
BPC-SBayesR	cad	0.75	0.320205	0.526371
Pain et al. (2022)-SBayesR	ibd	0.25	0.632543	0.0810827
BPC-SBayesR	ibd	0.25	1.17157	-0.036628
Pain et al. (2022)-SBayesR	ibd	0.50	0.658421	0.130324
BPC-SBayesR	ibd	0.50	1.10854	-0.047536
Pain et al. (2022)-SBayesR	ibd	0.75	0.792735	0.0987465
BPC-SBayesR	ibd	0.75	1.12788	-0.0918682
Pain et al. (2022)-SBayesR	ms	0.25	0.651646	0.0727575
BPC-SBayesR	ms	0.25	1.68499	-0.170263
Pain et al. (2022)-SBayesR	ms	0.50	0.637607	0.136337
BPC-SBayesR	ms	0.50	1.49702	-0.256582
Pain et al. (2022)-SBayesR	ms	0.75	0.732917	0.144439
BPC-SBayesR	ms	0.75	1.5689	-0.439055
Pain et al. (2022)-SBayesR	ra	0.25	0.602924	0.0802589
BPC-SBayesR	ra	0.25	0.942669	0.00531374
Pain et al. (2022)-SBayesR	ra	0.50	0.691117	0.10726
BPC-SBayesR	ra	0.50	1.01355	-0.0202444
Pain et al. (2022)-SBayesR	ra	0.75	0.726484	0.157148
BPC-SBayesR	ra	0.75	0.904419	0.0625064
Pain et al. (2022)-SBayesR	t2d	0.25	1.1741	-0.0361445
BPC-SBayesR	t2d	0.25	1.76905	-0.177109
Pain et al. (2022)-SBayesR	t2d	0.50	1.15892	-0.0917814
BPC-SBayesR	t2d	0.50	1.71613	-0.347002
Pain et al. (2022)-SBayesR	t2d	0.75	1.2952	-0.248244
BPC-SBayesR	t2d	0.75	1.79846	-0.595755
Pain et al. (2022)-PRScs	mdd	0.25	1.16794	-0.0377411
BPC-PRScs	mdd	0.25	0.904674	0.0293973
Pain et al. (2022)-SBayesR	mdd	0.25	1.27302	-0.06358
BPC-SBayesR	mdd	0.25	1.48706	-0.116291
Pain et al. (2022)-PRScs	mdd	0.50	1.15384	-0.0764508
BPC-PRScs	mdd	0.50	0.886904	0.0632874
Pain et al. (2022)-SBayesR	mdd	0.50	1.27064	-0.134875
BPC-SBayesR	mdd	0.50	1.48423	-0.237534
Pain et al. (2022)-PRScs	mdd	0.75	1.16816	-0.12902
BPC-PRScs	mdd	0.75	0.870258	0.10256
Pain et al. (2022)-SBayesR	mdd	0.75	1.26187	-0.199715
BPC-SBayesR	mdd	0.75	1.45939	-0.34253
Pain et al. (2022)-PRScs	scz	0.25	0.97333	-0.00679399
BPC-PRScs	scz	0.25	1.34739	-0.0763508
Pain et al. (2022)-SBayesR	scz	0.25	0.977035	-0.0140843
BPC-SBayesR	scz	0.25	1.37739	-0.0929199
Pain et al. (2022)-PRScs	scz	0.50	1.01411	-0.0618829
BPC-PRScs	scz	0.50	1.30405	-0.148924
Pain et al. (2022)-SBayesR	scz	0.50	1.04957	-0.0892804
BPC-SBayesR	scz	0.50	1.38783	-0.20414
Pain et al. (2022)-PRScs	scz	0.75	1.20768	-0.233217
BPC-PRScs	scz	0.75	1.33254	-0.255635
Pain et al. (2022)-SBayesR	scz	0.75	1.29118	-0.307399
BPC-SBayesR	scz	0.75	1.47959	-0.378981
